# Supplementary material for: Sensational Dreams: The Prevalence of Sensory Experiences in Dreaming
Source: Brain Sci. 2024 May 24;14(6):533. doi: 10.3390/brainsci14060533 (PMC11202128; doi:10.3390/brainsci14060533)
Supplement: Supplementary file 1 [file brainsci-14-00533-s001.zip]

Archive with 1 entries (1 files):
- brainsci-3001582-supplementary.pdf
